# Supplementary material for: Myt1l haploinsufficiency leads to obesity and multifaceted behavioral alterations in mice
Source: Mol Autism. 2022 May 10;13:19. doi: 10.1186/s13229-022-00497-3 (PMC9087967; doi:10.1186/s13229-022-00497-3)
Supplement: Supplementary file 6 — Additional file 6. Table S1: Overview on statistical results for behavioral assays. [file 13229_2022_497_MOESM6_ESM.xlsx]

## Sheet: Tabelle1
	Behavioral Assays	Figures	Parameters	Statistical Analyses			Statistics
				Statistical test	between-subject factors	within-subject factors	genotype	sex	genotype x sex	within-subject factors	Interaction with within-subject factors
	Homing test	Figure 4	Preference	ANOVA	genotype and sex	preference	F(1,52)=0.761; p=.387	F(1,52)=1.281; p=.263	F(1,52)=1.022; p=.317	F(1,52)=214.668; p<.001	Preference x genotype: F(1,52)=3.609; p=.063; Preference x sex: F(1,52)=0.026; p=.873; Preference x genotype x sex: F(1,58)=0.004; p=.953
		Figure 4	Area crossings	ANOVA	genotype and sex		F(1,52)=0.092; p=.763	F(1,52)=3.372; p=.072	F(1,52)=0.196; p=.660
		Figure 4	Latency to call	ANOVA	genotype and sex		F(1,52)=2.676; p=.108	F(1,52)=1.518; p=.223	F(1,52)=2.240; p=.140
		Figure 5	Total calling time	ANOVA	genotype and sex		F(1,52)=0.147; p=.703	F(1,52)=0.154; p=.697	F(1,52)=0.887; p=.351
		Figure 5	Call number	ANOVA	genotype and sex		F(1,52)=2.619; p=.112	F(1,52)=0.387; p=.536	F(1,52)=0.401; p=.529
		Figure 5	Call number - low-frequency cluster	ANOVA	genotype and sex		F(1,52)=0.001; p=.974	F(1,52)=0.060; p=.807	F(1,52)=0.025; p=.875
		Figure 5	Call number - high-frequency cluster	ANOVA	genotype and sex		F(1,52)=5.760; p=.020	F(1,52)=0.509; p=.479	F(1,52)=0.640; p=.427
		Suppl. Figure 1	Call duration	ANOVA	genotype and sex		F(1,52)=1.004; p=.321	F(1,52)=0.078; p=.782	F(1,52)=2.778; p=.102
		Suppl. Figure 1	Peak frequency	ANOVA	genotype and sex		F(1,52)=4.003; p=.051	F(1,52)=0.133; p=.717	F(1,52)=0.399; p=.530
		Suppl. Figure 1	Peak amplitude	ANOVA	genotype and sex		F(1,52)=0.066; p=.798	F(1,52)=1.521; p=.223	F(1,52)=0.023; p=.879
		Suppl. Figure 1	Frequency modulation	ANOVA	genotype and sex		F(1,52)=0.305; p=.583	F(1,52)=0.414; p=.523	F(1,52)=1.149; p=.289
		Figure 5	Body weight	ANOVA	genotype and sex		F(1,52)=1.020; p=.317	F(1,52)=0.550; p=.462	F(1,52)=0.214; p=.646
		Figure 5	Body temperature	ANOVA	genotype and sex		F(1,52)=2.954; p=.092	F(1,52)=0.001; p=.972	F(1,52)=0.003; p=.958
	Developmental profiles	Figure 6	Body weight gain	ANOVA	genotype and sex		F(1,50)=26.381; p<.001	F(1,50)=5.532; p=.023	F(1,50)=4.054; p=.049
		Figure 6	Body weight	RM ANOVA	genotype and sex	age	F(1,50)=13.428; p=.001	F(1,50)=37.161; p<.001	F(1,50)=0.836; p=.365	F(16,800)=596.784; p<.001	Age x genotype: F(16,800)=13.965; p<.001; Age x sex: F(16,800)=6.314; p<.001; Age x genotype x sex: F(16,800)=3.621; p<.001
		Figure 6	Body temperature	ANOVA	genotype and sex		F(1,50)=3.111; p=.084	F(1,50)=0.323; p=.573	F(1,50)=0.243; p=.624
	Activity box	Figure 7	Distance traveled - day 1	RM ANOVA	genotype and sex	time	F(1,52)=8.682; p=.005	F(1,52)=11.948; p=.001	F(1,52)=3.505; p=.067	F(29,1508)=3.848; p<.001	Time x genotype: F(29,1508)=1.819; p=.005; Time x sex: F(29,1508)=1.634; p=.018; Time x genotype x sex: F(29,1508)=1.109; p=.315
		Figure 7	Rearing behavior - day 1	RM ANOVA	genotype and sex	time	F(1,52)=17.237; p<.001	F(1,52)=0.172; p=.680	F(1,52)=5.395; p=.024	F(29,1508)=2.760; p<.001	Time x genotype: F(29,1508)=1.100; p=.326; Time x sex: F(29,1508)=1.133; p=.286; Time x genotype x sex: F(29,1508=0.795); p=.772
		Figure 7	Distance traveled - day 2	RM ANOVA	genotype and sex	time	F(1,52)=15.266; p<.001	F(1,52)=22.731; p<.001	F(1,52)=9.918; p=.003	F(29,1508)=0.712; p=.870	Time x genotype: F(29,1508)=1.408; p=.074; Time x sex: F(29,1508)=1.853; p=.004; Time x genotype x sex: F(29,1508)=0.971; p=.510
		Figure 7	Rearing behavior - day 2	RM ANOVA	genotype and sex	time	F(1,52)=11.525; p<.001	F(1,52)=0.833; p=.366	F(1,52)=2.412; p=.126	F(29,1508)=4.570; p<.001	Time x genotype: F(29,1508)=1.320; p=.120; Time x sex: F(29,1508)=2.086; p=.001; Time x genotype x sex: F(29,1508)=1.304; p=.130
	Open field	Figure 8	Distance traveled	ANOVA	genotype and sex		F(1,52)=3.105; p=.084	F(1,52)=8.198; p=.006	F(1,52)=0.031; p=.862
		Figure 8	Center time	ANOVA	genotype and sex		F(1,52)=2.825; p=.099	F(1,52)=18.534; p<.001	F(1,52)=0.887; p=.351
		not shown	Fecal boli	ANOVA	genotype and sex		F(1,52)=2.328; p=.133	F(1,52)=3.036; p=.087	F(1,52)=1.955; p=.168
	Elevated plus maze	Figure 8	Open arm time	ANOVA	genotype and sex		F(1,52)=8.747; p=.005	F(1,52)=7.494; p=.008	F(1,52)=3.539; p=.066
		Figure 8	Total arm entries	ANOVA	genotype and sex		F(1,52)=1.078; p=.304	F(1,52)=5.382; p=.024	F(1,52)=0.411; p=.524
	Y-maze	Figure 8	Alternation quotient	ANOVA	genotype and sex		F(1,52)=0.264; p=.610	F(1,52)=3.467; p=.068	F(1,52)=0.243; p=.624
	Social interaction	Figure 8	Call number - male-female	ANOVA	genotype		F(1,33)=3.426; p=.073
		Figure 8	Call number - female-female	ANOVA	genotype		F(1,19)=0.338; p=.568
	Social approach assay	Figure 8	Preference	RM ANOVA	genotype and sex	preference	F(1,52)=3.344; p=.073	F(1,52)=0.289; p=.593	F(1,52)=0.816; p=.371	F(1,52)=45.199; p<.001	Preference x genotype: F(1,52)=0.907; p=.345; Preference x sex: F(1,52)=0.991; p=.324; Preference x genotype x sex: F(1,58)<0.001; p=.992
	Accelerated rotarod	Figure 9	Latency to fall - standard task	RM ANOVA	genotype and sex	trial	F(1,52)=7.309; p=.009	F(1,52)=11.197; p=.002	F(1,52)=0.783; p=.380	F(1,260)=51.953; p<.001	Trial x genotype: F(5,260)=0.258; p=.963; Trial x sex: F(5,260)=2.020; p=.076; Trial x genotype x sex: F(5,260)=0.245; p=.942
		Figure 9	Latency to fall - challenge task	RM ANOVA	genotype and sex	trial	F(1,52)=8.933; p=.004	F(1,52)=21.467; p<.001	F(1,52)=0.075; p=.785	F(1,260)=6.701; p<.001	Trial x genotype: F(5,260)=1.262; p=.281; Trial x sex: F(5,260)=2.512; p=.030; Trial x genotype x sex: F(5,260)=1.259; p=.282
		not shown	Latency to fall or turn - standard task	RM ANOVA	genotype and sex	trial	F(1,52)=1.552; p=.218	F(1,52)=17.430; p<.001	F(1,52)=0.910; p=.345	F(1,260)=59.894; p<.001	Trial x genotype: F(5,260)=1.274; p=.275; Trial x sex: F(5,260)=3.199; p=.008; Trial x genotype x sex: F(5,260)=1.468; p=.201
		not shown	Latency to fall or turn - challenge task	RM ANOVA	genotype and sex	trial	F(1,52)=0.061; p=.806	F(1,52)=19.505; p<.001	F(1,52)=1.218; p=.275	F(1,260)=7.723; p<.001	Trial x genotype: F(5,260)=0.677; p=.641; Trial x sex: F(5,260)=2.122; p=.063; Trial x genotype x sex: F(5,260)=1.028; p=.402
		not shown	Turns before falling - standard task	RM ANOVA	genotype and sex	trial	F(1,52)=13.951; p<.001	F(1,52)=0.741; p=.393	F(1,52)=0.057; p=.813	F(1,260)=8.784; p<.001	Trial x genotype: F(5,260)=2.622; p=.025; Trial x sex: F(5,260)=0.916; p=.471; Trial x genotype x sex: F(5,260)=1.129; p=.345
		not shown	Turns before falling - challenge task	RM ANOVA	genotype and sex	trial	F(1,52)=24.908; p<.001	F(1,52)=2.232; p=.141	F(1,52)=2.606; p=.113	F(1,260)=2.621; p=.025	Trial x genotype: F(5,260)=2.186; p=.056; Trial x sex: F(5,260)=2.155; p=.059; Trial x genotype x sex: F(5,260)=2.049; p=.072
	Nest building	Figure 8	Nest width	RM ANOVA	genotype and sex	time	F(1,52)=5.591; p=.022	F(1,52)=0.816; p=.370	F(1,52)=0.884; p=.352	F(1,260)=25.511; p<.001	Time x genotype: F(2,104)=0.448; p=.640; Time x sex: F(2,104)=0.493; p=.612; Time x genotype x sex: F(2,104)=0.939; p=.394
			Nest quality	RM ANOVA	genotype and sex		F(1,52)=9.644; p=.003	F(1,52)=3.967; p=.052	F(1,52)=0.606; p=.440
	Repetitive behavior	Figure 8	Self-grooming	ANOVA	genotype and sex		F(1,52)=0.549; p=.462	F(1,52)=0.168; p=.684	F(1,52)=0.578; p=.451
	Spatial learning	Figure 10	Latency	RM ANOVA	genotype and sex	trial	F(1,52)=3.381; p=.072	F(1,52)=6.936; p=.011	F(1,52)=0.325; p=.571	F(15,780)=41.186; p<.001	Trial x genotype: F(15,780)=0.901; p=.563; Trial x sex: F(15,780)=1.640; p=.058; Trial x genotype x sex: F(15,780)=0.767; p=.715
		Figure 10	Preference	RM ANOVA	genotype and sex	preference	F(1,52)=0.048; p=.872	F(1,52)=0.434; p=.513	F(1,52)=0.497; p=.484	F(8,416)=70.310; p<.001	Preference x genotype: F(8,416)=1.571; p=.131; Preference x sex: F(8,416)=0.172; p=.994; Preference x genotype x sex: F(8,416)=0.879; p=.534
		Figure 10	Primary errors	ANOVA	genotype and sex		F(1,52)=0.103; p=.749	F(1,52)=0.087; p=.769	F(1,52)=0.258; p=.613
		Figure 10	Affinity	ANOVA	genotype and sex		F(1,52)=1.401; p=.242	F(1,52)=2.662; p=.109	F(1,52)=0.753; p=.390
	Reversal learning	Figure 10	Latency	RM ANOVA	genotype and sex	trial	F(1,52)=1.072; p=.305	F(1,52)=4.138; p=.047	F(1,52)=0.421; p=.519	F(15,780)=28.583; p<.001	Trial x genotype: F(15,780)=0.574; p=.896; Trial x sex: F(15,780)=0.584; p=.888; Trial x genotype x sex: F(15,780)=1.183; p=.279
		Figure 10	Preference - initial target hole	RM ANOVA	genotype and sex	preference	F(1,52)=1.330; p=.254	F(1,52)=1.883; p=.176	F(1,52)=0.155; p=.695	F(8,416)=72.597; p<.001	Preference x genotype: F(8,416)=1.050; p=.398; Preference x sex: F(8,416)=1.527; p=.146; Preference x genotype x sex: F(8,416)=0.146; p=.997
		Figure 10	Preference - reversal target hole	RM ANOVA	genotype and sex	preference	F(1,52)=0.206; p=.652	F(1,52)=3.429; p=.070	F(1,52)=0.014; p=.906	F(8,416)=9.625; p<.001	Preference x genotype: F(8,416)=0.625; p=.757; Preference x sex: F(8,416)=3.657; p<.001; Preference x genotype x sex: F(8,416)=0.440; p=.897
		Figure 10	Primary errors	ANOVA	genotype and sex		F(1,52)=0.958; p=.332	F(1,52)=3.160; p=.081	F(1,52)=0.113; p=.738
		Figure 10	Affinity	ANOVA	genotype and sex		F(1,52)=0.288; p=.594	F(1,52)=3.684; p=.060	F(1,52)=0.004; p=.953
	Acoustic startle reactivity	Figure 11	Startle response	RM ANOVA	genotype and sex	startle intensity	F(1,52)=3.338; p=.073	F(1,52)=4.662; p=.035	F(1,52)=4.574; p=.037	F(4,208)=84.359; p<.001	Startle intensity x genotype: F(4,208)=2.238; p=.066; Startle intensity x sex: F(4,208)=1.612; p=.173; Startle intensity x genotype x sex: F(4,208)=3.648; p=.007
	Pre-pulse inhibition of acoustic startle	Figure 11	Pre-pulse inhibition	RM ANOVA	genotype and sex	pre-pulse intensity	F(1,52)=1.946; p=.169	F(1,52)=8.443; p=.005	F(1,52)=0.727; p=.398	F(3,156)=95.448; p<.001	Pre-pulse intensity x genotype: F(3,156)=1.638; p=.183; Pre-pulse intensity x sex: F(3,156)=9.664; p<.001; Pre-pulse intensity x genotype x sex: F(3,156)=3.071; p=.030
		Figure 11	Pre-pulse inhibition - baseline correction	RM ANOVA	genotype and sex	pre-pulse intensity	F(1,52)=0.281; p=.598	F(1,52)=6.643; p=.013	F(1,52)=2.248; p=.140	F(2,104)=80.919; p<.001	Pre-pulse intensity x genotype: F(2,104)=0.497; p=.610; Pre-pulse intensity x sex: F(2,104)=5.880; p=.004; Pre-pulse intensity x genotype x sex: F(2,104)=0.997; p=.373
	Fear conditioning	Figure 12	Freezing - fear acquisition	RM ANOVA	genotype and sex	time	F(1,52)=4.803; p=.033	F(1,52)=25.623; p<.001	F(1,52)=0.250; p=.619	F(12,624)=190.370; p<.001	Time x genotype: F(12,624)=3.535; p<.001; Time x sex: F(12,624)=2.355; p=.006; Time x genotype x sex: F(12,624)=2.015; p=.021
		Figure 12	Freezing - contextual memory	RM ANOVA	genotype and sex	time	F(1,52)=6.682; p=.013	F(1,52)=16.678; p<.001	F(1,52)=1.549; p=.219	F(9,468)=23.286; p<.001	Time x genotype: F(9,468)=2.660; p=.005; Time x sex: F(9,468)=1.163; p=.317; Time x genotype x sex: F(9,468)=1.412; p=.180
		Suppl. Figure 2	Freezing - cued memory	RM ANOVA	genotype and sex	time	F(1,52)=0.231; p=.633	F(1,52)=3.946; p=.052	F(1,52)=0.409; p=.525	F(11,572)=12.667; p<.001	Time x genotype: F(11,572)=0.658; p=.778; Time x sex: F(11,572)=1.996; p=.027; Time x genotype x sex: F(11,572)=1.303; p=.219
